# Supplementary material for: Systemic antibiotic use in fire‐affected koalas ( Phascolarctos cinereus ) admitted to two wildlife treatment facilities during the 2019–2020 wildfires
Source: Aust Vet J. 2025 Aug 5;103(8):475–86. doi: 10.1111/avj.70006 (PMC12331400; doi:10.1111/avj.70006)
Supplement: Supplementary file 1 — Data S1. All data for individual koalas are provided in a supplementary file (Supplementary Data). Supplementary tables are provided in a supplementary file (Supplementary Tables). [file AVJ-103-475-s003.xlsx]

## Sheet: Sheet1
Koala ID	Treating facility	Admission date	Systemic Antibiotic treatment given (Yes/No)	Burns status	Burns category (1, 2 or 3)*	Reason for initial antibiotic treatment	Penicillin beta-lactam antibiotics administered	Other antibiotics administered	Additional antibiotic treatment initiated for subsequent infections	Penicillin beta-lactam antibiotics administered	Other antibiotics administered
S1	Facility A	2020-01-09	Yes	Burns	3	Category 2 Burns - non-infected	Noroclav
S21	Facility A	2020-01-09	Yes	Burns	3	Category 3 Burns - non-infected	Betamox L.A., Noroclav
S2B	Facility A	2020-01-09	Yes	Burns	3	Category 3 Burns - non-infected	Noroclav
S3	Facility A	2020-01-09	Yes	Burns	3	Category 3 Burns - non-infected	Noroclav
S4	Facility A	2020-01-09	Yes	Burns	3	Category 3 Burns - non-infected	Noroclav
S5	Facility A	2020-01-09	Yes	Burns	3	Category 3 Burns - non-infected	Noroclav
S6	Facility A	2020-01-09	Yes	Burns	2	Category 3 Burns - non-infected	Noroclav
S7	Facility A	2020-01-09	Yes	Burns	3	Category 3 Burns - non-infected	Noroclav
S8	Facility A	2020-01-09	Yes	Burns	3	Category 3 Burns - non-infected	Betamox L.A., Noroclav
S9	Facility A	2020-01-09	Yes	Burns	3	Category 3 Burns - non-infected	Noroclav
C10	Facility A	2020-01-10	Yes	Burns	2	Other infection	Duplocillin
C13	Facility A	2020-01-10	Yes	Burns	3	Category 3 Burns - non-infected	Duplocillin
C14	Facility A	2020-01-10	Yes	Burns	3	Category 3 Burns - non-infected	Duplocillin, Betamox L.A.
C15	Facility A	2020-01-10	Yes	Burns	3	Category 3 Burns - non-infected	Duplocillin, Betamox L.A.
C2	Facility A	2020-01-10	Yes	Burns	3	Category 3 Burns - Infected	Noroclav	Enrofloxacin
C3	Facility A	2020-01-10	Yes	Burns	3	Category 3 Burns - non-infected	Noroclav
C8	Facility A	2020-01-10	Yes	Burns	3	Category 3 Burns - Infected	Duplocillin, Betamox L.A.
C9	Facility A	2020-01-10	Yes	Burns	3	Category 3 Burns - non-infected	Duplocillin
S12	Facility A	2020-01-10	Yes	Burns	3	Category 3 Burns - non-infected	Noroclav
C25	Facility A	2020-01-11	Yes	Burns	2	Category 2 Burns - non-infected	Noroclav
C26	Facility A	2020-01-11	Yes	Burns	3	Category 3 Burns - non-infected	Betamox L.A., Noroclav
C27	Facility A	2020-01-11	Yes	Burns	3	Category 3 Burns - non-infected	Betamox L.A., Noroclav		Burns - Infected		Enrofloxacin
S26	Facility A	2020-01-11	Yes	Burns	2	Category 2 Burns - non-infected	Noroclav
S27	Facility A	2020-01-11	Yes	Burns	2	Category 2 Burns - non-infected	Noroclav
S28	Facility A	2020-01-11	Yes	Burns	3	Category 3 Burns - non-infected	Noroclav
S2A	Facility A	2020-01-11	Yes	Burns	3	Category 3 Burns - non-infected	Betamox L.A.
S33	Facility A	2020-01-11	Yes	Burns	3	Category 3 Burns - non-infected	Betamox L.A., Noroclav
S35	Facility A	2020-01-11	Yes	Burns	3	Category 3 Burns - non-infected	Noroclav
C29A	Facility A	2020-01-12	Yes	Burns	3	Category 3 Burns - non-infected	Betamox L.A.
C32	Facility A	2020-01-12	Yes	Burns	3	Category 3 Burns - non-infected	Betamox L.A.
C33	Facility A	2020-01-12	Yes	Burns	3	Category 3 Burns - non-infected	Betamox L.A.
C35	Facility A	2020-01-12	Yes	Burns	3	Category 3 Burns - non-infected	Betamox L.A., Noroclav
C36	Facility A	2020-01-12	Yes	Burns	3	Category 3 Burns - non-infected	Betamox L.A.
S42	Facility A	2020-01-12	Yes	Burns	3	Category 3 Burns - non-infected	Noroclav
S50	Facility A	2020-01-12	Yes	Burns	3	Category 3 Burns - non-infected	Betamox L.A.
S51	Facility A	2020-01-12	Yes	Burns	3	Category 3 Burns - non-infected	Betamox L.A.		Burns - Infected	Betamox L.A.
S62	Facility A	2020-01-12	Yes	Burns	3	Category 3 Burns - non-infected	Betamox L.A.
C39	Facility A	2020-01-13	Yes	Burns	3	Category 3 Burns - non-infected	Betamox L.A.
C41	Facility A	2020-01-13	Yes	Burns	2	Category 2 Burns - non-infected	Betamox L.A.
C42	Facility A	2020-01-13	Yes	No burns	1	Other infection	Betamox L.A.
C44	Facility A	2020-01-13	Yes	Burns	3	Category 3 Burns - non-infected	Betamox L.A.
S64	Facility A	2020-01-13	Yes	Burns	3	Category 3 Burns - non-infected	Betamox L.A.
T10	Facility A	2020-01-13	Yes	Burns	3	Category 3 Burns - non-infected	Betamox L.A.
T39	Facility A	2020-01-13	Yes	Burns	2	Category 2 Burns - non-infected	Betamox L.A.
T9	Facility A	2020-01-13	Yes	Burns	2	Category 2 Burns - non-infected	Betamox L.A.
T13	Facility A	2020-01-14	Yes	Burns	3	Category 3 Burns - non-infected	Betamox L.A.		Burns - Infected		Enrofloxacin
T18	Facility A	2020-01-14	Yes	Burns	3	Category 3 Burns - non-infected	Betamox L.A.
T23	Facility A	2020-01-14	Yes	Burns	3	Category 3 Burns - Infected	Betamox L.A.
T32	Facility A	2020-01-14	Yes	Burns	3	Category 3 Burns - non-infected	Betamox L.A.
T33	Facility A	2020-01-14	Yes	Burns	3	Category 3 Burns - non-infected	Betamox L.A.		Burns - Infected		Enrofloxacin
T37	Facility A	2020-01-14	Yes	Burns	3	Category 3 Burns - non-infected	Betamox L.A.		Burns - Infected		Enrofloxacin
T38	Facility A	2020-01-14	Yes	No burns	1	No infection	Betamox L.A.
T45	Facility A	2020-01-15	Yes	Burns	3	Category 3 Burns - non-infected	Betamox L.A.
T54	Facility A	2020-01-15	Yes	Burns	3	Category 3 Burns - non-infected	Betamox L.A.
T100	Facility A	2020-01-16	Yes	Burns	3	Category 3 Burns - Infected	Betamox L.A.	Enrofloxacin
T101	Facility A	2020-01-16	Yes	Burns	3	Category 3 Burns - non-infected	Betamox L.A.
T102	Facility A	2020-01-16	Yes	Burns	2	Category 2 Burns - non-infected	Betamox L.A.
T108	Facility A	2020-01-16	Yes	Burns	3	Category 3 Burns - non-infected	Betamox L.A.
T113	Facility A	2020-01-16	Yes	Burns	3	Category 3 Burns - non-infected	Betamox L.A.
T72	Facility A	2020-01-16	Yes	Burns	2	Category 2 Burns - non-infected	Betamox L.A.
T76	Facility A	2020-01-16	Yes	Burns	3	Category 3 Burns - non-infected	Betamox L.A.
T80	Facility A	2020-01-16	Yes	Burns	3	Category 3 Burns - non-infected	Betamox L.A.
T89	Facility A	2020-01-16	Yes	Burns	2	Category 2 Burns - non-infected	Betamox L.A.		Burns - Infected		Enrofloxacin
T93	Facility A	2020-01-16	Yes	Burns	3	Category 3 Burns - non-infected	Betamox L.A.
T116	Facility A	2020-01-17	Yes	Burns	3	Category 3 Burns - non-infected	Betamox L.A.		Other infection		Enrofloxacin
T118	Facility A	2020-01-17	Yes	Burns	2	Category 2 Burns - non-infected	Betamox L.A.
T121	Facility A	2020-01-17	Yes	Burns	3	Other infection	Betamox L.A.	Enrofloxacin
T123	Facility A	2020-01-17	Yes	Burns	3	Category 3 Burns - non-infected	Betamox L.A.
T125	Facility A	2020-01-17	Yes	Burns	2	Category 2 Burns - Infected	Betamox L.A.
T126	Facility A	2020-01-17	Yes	Burns	3	Category 3 Burns - non-infected	Betamox L.A.		Burns - Infected	Betamox L.A.
T127	Facility A	2020-01-17	Yes	Burns	3	Category 3 Burns - non-infected	Betamox L.A.
T132	Facility A	2020-01-17	Yes	Burns	3	Category 3 Burns - non-infected	Betamox L.A.
T137	Facility A	2020-01-17	Yes	Burns	3	Category 3 Burns - non-infected	Betamox L.A.
T152A	Facility A	2020-01-18	Yes	Burns	3	Category 3 Burns - non-infected	Betamox L.A.
T153	Facility A	2020-01-18	Yes	Burns	3	Category 3 Burns - non-infected	Betamox L.A.
T161	Facility A	2020-01-18	Yes	Burns	3	Category 3 Burns - non-infected	Betamox L.A.
T171A	Facility A	2020-01-19	Yes	Burns	3	Category 3 Burns - non-infected	Betamox L.A.
T172	Facility A	2020-01-19	Yes	Burns	3	Category 3 Burns - non-infected	Betamox L.A.
T175	Facility A	2020-01-19	Yes	Burns	3	Category 3 Burns - non-infected	Betamox L.A.
T176	Facility A	2020-01-19	Yes	Burns	3	Category 3 Burns - non-infected	Betamox L.A.
T180	Facility A	2020-01-19	Yes	Burns	3	Category 3 Burns - non-infected	Betamox L.A.
T183	Facility A	2020-01-19	Yes	Burns	3	Category 3 Burns - non-infected	Betamox L.A.
T190	Facility A	2020-01-19	Yes	Burns	3	Category 3 Burns - non-infected	Betamox L.A.		Burns - Infected	Noroclav
T194	Facility A	2020-01-19	Yes	Burns	3	Category 3 Burns - non-infected	Betamox L.A.
T195	Facility A	2020-01-20	Yes	Burns	2	Other infection	Betamox L.A.
T205	Facility A	2020-01-20	Yes	Burns	3	Category 3 Burns - non-infected	Betamox L.A.		Burns - Infected		Enrofloxacin
T208	Facility A	2020-01-20	Yes	Burns	3	Category 3 Burns - non-infected	Betamox L.A.
T209	Facility A	2020-01-20	Yes	Burns	2	Category 2 Burns - non-infected	Betamox L.A.
T212	Facility A	2020-01-20	Yes	Burns	3	Category 3 Burns - non-infected	Betamox L.A.
T218	Facility A	2020-01-20	Yes	Burns	2	Category 2 Burns - non-infected	Betamox L.A.
T219	Facility A	2020-01-20	Yes	Burns	2	Category 2 Burns - Infected		Enrofloxacin
T224	Facility A	2020-01-21	Yes	Burns	2	Category 2 Burns - non-infected	Betamox L.A.		Burns - Infected		Enrofloxacin
T228	Facility A	2020-01-21	Yes	Burns	2	Category 2 Burns - non-infected	Betamox L.A.
T230	Facility A	2020-01-21	Yes	Burns	1	Other infection	Betamox L.A., Noroclav	Enrofloxacin
T234	Facility A	2020-01-21	Yes	Burns	3	Category 3 Burns - non-infected	Betamox L.A.
T236	Facility A	2020-01-21	Yes	Burns	3	Category 3 Burns - non-infected	Betamox L.A.
T237	Facility A	2020-01-21	Yes	Burns	3	Category 3 Burns - non-infected	Betamox L.A.
T240	Facility A	2020-01-22	Yes	Burns	3	Category 3 Burns - non-infected	Betamox L.A.
T241	Facility A	2020-01-22	Yes	Burns	3	Category 3 Burns - non-infected	Betamox L.A.		Burns - Infected	Betamox L.A.
T251	Facility A	2020-01-22	Yes	Burns	3	Category 3 Burns - non-infected	Betamox L.A.
T256	Facility A	2020-01-23	Yes	Burns	3	Category 3 Burns - non-infected	Betamox L.A.		Burns - Infected		Enrofloxacin
T262	Facility A	2020-01-23	Yes	Burns	3	Category 3 Burns - non-infected	Betamox L.A.
T288	Facility A	2020-01-26	Yes	Burns	2	Category 2 Burns - non-infected	Betamox L.A.
T302	Facility A	2020-01-28	Yes	Burns	3	Category 3 Burns - non-infected	Betamox L.A.		Burns - Infected		Enrofloxacin
T318	Facility A	2020-01-30	Yes	Burns	2	Category 2 Burns - non-infected	Betamox L.A.
T321	Facility A	2020-01-30	Yes	Burns	3	Category 3 Burns - non-infected	Betamox L.A.		Burns - Infected		Ceftazidime
T325	Facility A	2020-01-31	Yes	Burns	3	Category 3 Burns - non-infected	Betamox L.A., Noroclav
T341	Facility A	2020-02-02	Yes	Burns	2	Category 2 Burns - Infected	Betamox L.A.
T378	Facility A	2020-02-09	Yes	Burns	2	Other infection	Noroclav	Trimethoprim/sulfamethoxazole
T394	Facility A	2020-02-15	Yes	Burns	2	Other infection		Enrofloxacin
T395	Facility A	2020-02-15	Yes	Burns	2	Other infection		Enrofloxacin
T446	Facility A	2020-02-29	Yes	Burns	3	Category 3 Burns - non-infected	Noroclav
T447	Facility A	2020-03-01	Yes	Burns	3	Category 3 Burns - non-infected	Betamox L.A., Noroclav		Burns - Infected		Enrofloxacin
T464	Facility A	2020-03-06	Yes	Burns	2	Other infection		Doxycycline
C1	Facility A	Unknown	Yes	Burns	3	Category 3 Burns - Infected	Betamox L.A., Noroclav	Enrofloxacin
S14	Facility A	Unknown	Yes	Burns	3	Category 3 Burns - non-infected	Noroclav
S15	Facility A	Unknown	Yes	Burns	3	Category 3 Burns - non-infected	Noroclav
S16	Facility A	Unknown	Yes	Burns	3	Category 3 Burns - non-infected	Noroclav
S18	Facility A	Unknown	Yes	Burns	3	Category 3 Burns - non-infected	Noroclav
S19	Facility A	Unknown	Yes	Burns	3	Category 3 Burns - non-infected	Betamox L.A., Noroclav
S20	Facility A	Unknown	Yes	Burns	3	Category 3 Burns - non-infected	Noroclav
S24	Facility A	Unknown	Yes	Burns	3	Category 3 Burns - non-infected	Noroclav
S53	Facility A	Unknown	Yes	Burns	3	Category 3 Burns - non-infected	Betamox L.A.
S54	Facility A	Unknown	Yes	Burns	3	Category 3 Burns - non-infected	Betamox L.A.
S59	Facility A	Unknown	Yes	Burns	3	Category 3 Burns - non-infected	Betamox L.A.
S76	Facility A	Unknown	Yes	Burns	3	Category 3 Burns - non-infected	Betamox L.A.
T34	Facility A	Unknown	Yes	Burns	3	Category 3 Burns - non-infected	Betamox L.A., Noroclav		Burns - Infected	Betamox L.A., Noroclav
Anwen	Facility B	2019-11-02	Yes	Burns	3	Chlamydial disease		Enrofloxacin, Chloramphenicol
Paul	Facility B	2019-11-02	Yes	Burns	3	Chlamydial disease		Enrofloxacin
Mary	Facility B	2019-11-04	Yes	Burns	3	Category 3 Burns - non-infected	Clavulox
Baz	Facility B	2019-11-05	Yes	Burns	3	Category 3 Burns - Infected	Clavulox
Tasha	Facility B	2019-11-07	Yes	No burns	1	Chlamydial disease		Enrofloxacin, Chloramphenicol
Matt	Facility B	2019-11-10	Yes	Burns	3	Chlamydial disease		Chloramphenicol
Mal	Facility B	2019-11-11	Yes	Burns	3	Chlamydial disease		Enrofloxacin
Phoenix	Facility B	2019-11-16	Yes	Burns	3	Chlamydial disease		Enrofloxacin	Chlamydial disease		Enrofloxacin, Chloramphenicol
Parch	Facility B	2019-11-16	Yes	Burns	3	Chlamydial disease		Enrofloxacin	Chlamydial disease		Enrofloxacin, Chloramphenicol
Pete	Facility B	2019-11-17	Yes	Burns	3	Chlamydial disease		Enrofloxacin
Lewis	Facility B	2019-11-19	Yes	Burns	3	Category 3 Burns - non-infected	Clavulox
Goola	Facility B	2019-11-21	Yes	No burns	1	Chlamydial disease		Chloramphenicol
Sophie	Facility B	2019-11-23	Yes	Burns	2	Chlamydial disease		Enrofloxacin
Singe	Facility B	2019-11-28	Yes	Burns	3	Chlamydial disease		Enrofloxacin	Category 3 Burns - non-infected (radiant)	Clavulox
					*Burns Categories:
					Category 1) No burn wounds identified
					Category 2) Mild to moderate burn wounds not requiring bandaging (keywords; mild, moderate, minor, superficial, partial thickness, singed, scab, healing/healed)
					Category 3) Moderate to severe burn wounds requiring bandaging (keywords; severe, full thickness, extensive, deep, radiant, ulcerated, eschar, skin loss, necrotic).
